# Supplementary material for: Taxonomy of the Cryptopygus complex. II. Affinity of austral Cryptopygus s.s. and Folsomia, with the description of two new Folsomia species (Collembola, Isotomidae)
Source: Zookeys. 2017 Feb 28;(658):131–46. doi: 10.3897/zookeys.658.11227 (PMC5396566; doi:10.3897/zookeys.658.11227)
Supplement: XML Treatment for Folsomia minorae [file zookeys.658.11227-treatment1.xml]

<!DOCTYPE tp:taxon-treatment
  PUBLIC "-//TaxonX//DTD Taxonomic Treatment Publishing DTD v0 20100105//EN" "tax-treatment-NSO.dtd">
<tp:taxon-treatment xmlns:tp="http://www.plazi.org/taxpub"><tp:treatment-meta><kwd-group><label>Taxon classification</label><kwd><named-content content-type="kingdom">Animalia</named-content></kwd><kwd><named-content content-type="order">Entomobryomorpha</named-content></kwd><kwd><named-content content-type="family">Isotomidae</named-content></kwd></kwd-group><mixed-citation publication-type="journal"><person-group><name><surname>Potapov</surname><given-names>Mikhail</given-names></name><name><surname>Janion-Scheepers</surname><given-names>Charlene</given-names></name><name><surname>Deharveng</surname><given-names>Louis</given-names></name></person-group><article-title>Taxonomy of the <italic><tp:taxon-name><tp:taxon-name-part taxon-name-part-type="genus">Cryptopygus</tp:taxon-name-part></tp:taxon-name></italic> complex. II. Affinity of austral <italic><tp:taxon-name><tp:taxon-name-part taxon-name-part-type="genus">Cryptopygus</tp:taxon-name-part></tp:taxon-name></italic> s.s. and <italic><tp:taxon-name><tp:taxon-name-part taxon-name-part-type="genus">Folsomia</tp:taxon-name-part></tp:taxon-name></italic>, with the description of two new <italic><tp:taxon-name><tp:taxon-name-part taxon-name-part-type="genus">Folsomia</tp:taxon-name-part></tp:taxon-name></italic> species (<tp:taxon-name><tp:taxon-name-part taxon-name-part-type="order">Collembola</tp:taxon-name-part></tp:taxon-name>, <tp:taxon-name><tp:taxon-name-part taxon-name-part-type="family">Isotomidae</tp:taxon-name-part></tp:taxon-name>)</article-title><source>Zookeys</source><day>28</day><month>2</month><year>2017</year><volume>2017</volume><issue>658</issue><fpage>131</fpage><lpage>146</lpage><pub-id pub-id-type="doi">10.3897/zookeys.658.11227</pub-id></mixed-citation></tp:treatment-meta><tp:nomenclature><tp:taxon-name>
              <tp:taxon-name-part taxon-name-part-type="genus">Folsomia</tp:taxon-name-part>
              <tp:taxon-name-part taxon-name-part-type="species">minorae</tp:taxon-name-part>
              <object-id xmlns:xlink="http://www.w3.org/1999/xlink" content-type="zoobank" xlink:type="simple">http://zoobank.org/08169B5D-CB65-4F2C-9C35-93A8EE6F0C63</object-id>
            </tp:taxon-name><tp:taxon-status xmlns:xlink="http://www.w3.org/1999/xlink" xlink:type="simple">sp. n.</tp:taxon-status><xref ref-type="fig" rid="F1">Figs 1–6</xref><xref ref-type="fig" rid="F2">, 7–13</xref></tp:nomenclature><tp:treatment-sec sec-type="type material" id="SECID0E5LAC"><title>Type material.</title><p>Holotype: adult ♀. New Zealand, southern South Island, Central Otago, Pisa Range, <named-content xmlns:xlink="http://www.w3.org/1999/xlink" content-type="dwc:verbatimCoordinates" xlink:type="simple"><named-content content-type="geo-json" specific-use="{&#34;type&#34;:&#34;Point&#34;,&#34;coordinates&#34;:[169.159167,-44.867500]}" id="NCID0EHMAC" xlink:type="simple">44°52'03"S, 169°9'33"E</named-content></named-content>, 1700 m a.s.l., in soil and debris under <italic><tp:taxon-name><tp:taxon-name-part taxon-name-part-type="genus">Dracophyllum</tp:taxon-name-part> <tp:taxon-name-part taxon-name-part-type="species">muscoides</tp:taxon-name-part></tp:taxon-name></italic> cushion, 18.ii.2014, coll. M. Minor (on slide). Paratypes. 10 paratypes, subadult ♀♀ and ♂♂of similar size with holotype, 7 of which from the same locality (and in close proximity), and 3 from Central Otago, The Remarkables Mts, <named-content xmlns:xlink="http://www.w3.org/1999/xlink" content-type="dwc:verbatimCoordinates" xlink:type="simple"><named-content content-type="geo-json" specific-use="{&#34;type&#34;:&#34;Point&#34;,&#34;coordinates&#34;:[168.811111,-45.061667]}" id="NCID0E1MAC" xlink:type="simple">45°3'42"S, 168°48'40"E</named-content></named-content>, 1829 m a.s.l., herbaceous snowbank, in soil, 19.ii.2014, coll. M. Minor (all on slides). Holotype and 4 paratypes kept in <abbrev xmlns:xlink="http://www.w3.org/1999/xlink" content-type="institution" xlink:title="Museum of New Zealand Te Papa Tongarewa, Wellington" id="ABBRID0E6MAC" xlink:type="simple">MNZTPT</abbrev>; 5 paratypes in <abbrev xmlns:xlink="http://www.w3.org/1999/xlink" content-type="institution" xlink:title="Moscow State Pedagogical University, Russia" id="ABBRID0EENAC" xlink:type="simple">MSPU</abbrev>.</p></tp:treatment-sec><tp:treatment-sec sec-type="material" id="SECID0EJNAC"><title>Other material.</title><p>One ♀ identified in all details as <italic><tp:taxon-name><tp:taxon-name-part taxon-name-part-type="genus">Folsomia</tp:taxon-name-part> <tp:taxon-name-part taxon-name-part-type="species">minorae</tp:taxon-name-part></tp:taxon-name></italic> sp. n. by A. Fjellberg (not seen by us): New Zealand, South Island (northern part), Avalanche Peak trail above Arthur Pass, <named-content xmlns:xlink="http://www.w3.org/1999/xlink" content-type="dwc:verbatimCoordinates" xlink:type="simple"><named-content content-type="geo-json" specific-use="{&#34;type&#34;:&#34;Point&#34;,&#34;coordinates&#34;:[171.558056,-42.940556]}" id="NCID0E4NAC" xlink:type="simple">42°56'26"S, 171°33'29"E</named-content></named-content>, forest litter, 23.i.2004, coll. A. Fjellberg.</p></tp:treatment-sec><tp:treatment-sec sec-type="diagnosis" id="SECID0ECOAC"><title>Diagnosis.</title><p>
              <italic><tp:taxon-name><tp:taxon-name-part taxon-name-part-type="genus">Folsomia</tp:taxon-name-part></tp:taxon-name></italic> species with 5+5 ocelli; slender subapical organite of Ant.IV; clavate tibiotarsal hairs; outer teeth on claws; stout dens with few chaetae and a large mucro; and characteristic ‘3+2’ sensillary pattern of s-chaetae on Abd.V.</p></tp:treatment-sec><tp:treatment-sec sec-type="description" id="SECID0EPOAC"><title>Description.</title><p>Body size of the only adult female 1.75 mm. Dark blue, appendages paler. Body cylindrical (Fig. <xref ref-type="fig" rid="F1">1</xref>). Abd.IV, V and VI clearly fused dorsally, Abd.IV and III well separated. Cuticle reticulated, with roundish polygons, the largest of which almost as large as chaetae bases. Ocelli 5+5, arranged in two groups: three anterior and two posterior. PAO slender, not constricted, almost as long as width of Ant I (0.8–1.0) and 1.1–1.4 as long as inner unguis length (Fig. <xref ref-type="fig" rid="F1">3</xref>). Maxillary outer lobe with four <!--PageBreak-->sublobal hairs, maxillary palp bifurcate. Labral formula as 4/5,5,4. Labium with five papillae (A–E) and full set of ‘guards’, ‘guard’ e7 present, with three proximal, four basomedian, and five basolateral chaetae. Ventral side of head with 4+4 postlabial chaetae. Ant.I with two ventral s-chaetae (s) and three small basal ms-chaetae (bms), two dorsal and one ventral (Fig. <xref ref-type="fig" rid="F1">3</xref>), Ant.II with three bms and a latero-distal s, one of bms enlarged, Ant.III with one bms and with six distal s (including two lateral), without additional s-chaetae. S-chaetae on Ant.IV weakly differentiated. Apex of Ant.IV with two subapical ms (sms) both set at a distance from very long organite (org). Both sms of normal shape, organite with swelling in proximal part chili-shaped. The second subapical ms subequal to the first one, located more dorsally (Fig. <xref ref-type="fig" rid="F2">7</xref>). S-chaetae formula as common for the genus, 4,3/2,2,2,3,5 (s) and 1,0/1,0,0 (ms) (Fig. <xref ref-type="fig" rid="F1">2</xref>). Tergal s-chaetae much shorter than common chaetae and distinct. Medial s-chaetae on Th.II–Abd.III in mid-tergal position, on Abd.I–III between Mac1 and Mac2 (Fig. <xref ref-type="fig" rid="F1">2</xref>). Abd.V with five s-chaetae: three dorsal ones (al, accp1, accp2) long and slender, and two lateral short (‘3+2’ pattern) (Figs <xref ref-type="fig" rid="F1">2</xref>, <xref ref-type="fig" rid="F2">8</xref>, <xref ref-type="fig" rid="F2">12</xref>). Macrochaetae very long, stout and smooth, 1,1/3,3,3 in number, medial ones on Abd.V more than twice as long as dens (2.0–2.4) and 4.7–5.5 times longer than mucro. Foil chaetae at the tip of abdomen absent. Axial chaetotaxy of Th.II–Abd.III as 6–8,6–7/4,4,4. Thorax without ventral chaetae. Unguis stout, without inner teeth, with one (two on Leg III) outer and two large lateral teeth (Figs <xref ref-type="fig" rid="F1">4</xref>, <xref ref-type="fig" rid="F2">10</xref>, <xref ref-type="fig" rid="F2">11</xref>). The doubling of outer tooth on Unguis 3 well visible only in anterior position (Fig. <xref ref-type="fig" rid="F2">11</xref>). Empodial appendage about half as long as unguis (empodial appendage length: U3 = 0.46–0.53). Upper and lower subcoxae of Leg I, II, III with 1,1; 2–3,6; 4–5,6–9 chaetae. Tibiotarsi without additional chaetae on Leg I and II (21 chaetae), and with several additional chaetae on Leg III (more than 26 at whole). Tibiotarsal tenent chaetae clavate, long (1.3–1.6 longer than inner edge of U3), in number 1, 2, 2 on Leg I, II, III. VT with 4+4 laterodistal and 6 posterior chaetae, anteriorly without chaetae. Laterodistal chaetae arranged almost in a line, posterior chaetae in two rows, proximal (2) and distal (4). Tenaculum with 4+4 teeth and one chaeta. Basal tooth smaller than others (Fig. <xref ref-type="fig" rid="F2">9</xref>). Anterior furcal subcoxae with 8–9 chaetae, posterior one with four chaetae. Anterior side of manubrium with a pair of chaetae (Fig. <xref ref-type="fig" rid="F1">5</xref>). Posterior side of manubrium with 4+4 laterobasal and 4+4 on main part, without apical and lateral chaetae. To describe chaetae on main part the notation system of <xref ref-type="bibr" rid="B9">Fjellberg (2007)</xref> can be somewhat applied: chaetae M1, M2, pr and ml1 present (Fig. <xref ref-type="fig" rid="F2">9</xref>). Dens stout, with five anterior chaetae arranged as 1,1,3, the second single chaeta positioned more medially than the first (Figs <xref ref-type="fig" rid="F1">5</xref>, <xref ref-type="fig" rid="F1">6</xref>). Posterior side of dens almost smooth, with four chaetae of which one strong basal and three in central part (two of normal size and one small) (Fig. <xref ref-type="fig" rid="F2">9</xref>). Very large, chitinized, bidentate (Figs <xref ref-type="fig" rid="F1">6</xref>, <xref ref-type="fig" rid="F2">9</xref>). Ratio of manubrium : dens : mucro = 3.6–4.2 : 2.0–2.4 : 1.</p></tp:treatment-sec><tp:treatment-sec sec-type="etymology" id="SECID0EQBAE"><title>Etymology.</title><p>The name is given after Maria Minor, who kindly provided some of the material on the new species.</p></tp:treatment-sec><tp:treatment-sec sec-type="discussion" id="SECID0EVBAE"><title>Discussion.</title><p>To date eight species of <italic><tp:taxon-name><tp:taxon-name-part taxon-name-part-type="genus">Folsomia</tp:taxon-name-part></tp:taxon-name></italic> are known from New Zealand (<xref ref-type="bibr" rid="B10">Greenslade 1994</xref>; <xref ref-type="bibr" rid="B12">2012</xref>). In addition, three species, <italic><tp:taxon-name><tp:taxon-name-part taxon-name-part-type="genus">Folsomia</tp:taxon-name-part> <tp:taxon-name-part taxon-name-part-type="species">parasitica</tp:taxon-name-part></tp:taxon-name></italic> Salmon, 1942, <italic><tp:taxon-name><tp:taxon-name-part taxon-name-part-type="genus">Folsomia</tp:taxon-name-part> <tp:taxon-name-part taxon-name-part-type="species">novaezealandiae</tp:taxon-name-part></tp:taxon-name></italic> Salmon, 1943, and <italic><tp:taxon-name><tp:taxon-name-part taxon-name-part-type="genus">Folsomia</tp:taxon-name-part> <tp:taxon-name-part taxon-name-part-type="species">lunata</tp:taxon-name-part></tp:taxon-name></italic> Salmon, 1943, were removed from the list <!--PageBreak--><!--PageBreak-->as synonyms or were moved to the genus <italic><tp:taxon-name><tp:taxon-name-part taxon-name-part-type="genus">Cryptopygus</tp:taxon-name-part></tp:taxon-name></italic> (Bellinger et al. 2016). Among the valid species, five are blind, while others show different number of ocelli (8, 2 and 1, vs. 5 in <italic><tp:taxon-name><tp:taxon-name-part taxon-name-part-type="genus">Folsomia</tp:taxon-name-part> <tp:taxon-name-part taxon-name-part-type="species">minorae</tp:taxon-name-part></tp:taxon-name></italic> sp. n.). Very little morphological data are available for endemic New Zealand <italic><tp:taxon-name><tp:taxon-name-part taxon-name-part-type="genus">Folsomia</tp:taxon-name-part></tp:taxon-name></italic> species (<italic><tp:taxon-name><tp:taxon-name-part taxon-name-part-type="genus">Folsomia</tp:taxon-name-part> <tp:taxon-name-part taxon-name-part-type="species">miradentata</tp:taxon-name-part></tp:taxon-name></italic> Salmon, 1943, <italic><tp:taxon-name><tp:taxon-name-part taxon-name-part-type="genus">Folsomia</tp:taxon-name-part> <tp:taxon-name-part taxon-name-part-type="species">pusilla</tp:taxon-name-part></tp:taxon-name></italic> Salmon, 1944, <italic><tp:taxon-name><tp:taxon-name-part taxon-name-part-type="genus">Folsomia</tp:taxon-name-part> <tp:taxon-name-part taxon-name-part-type="species">salmoni</tp:taxon-name-part></tp:taxon-name></italic> Stach, 1947, and <italic><tp:taxon-name><tp:taxon-name-part taxon-name-part-type="genus">Folsomia</tp:taxon-name-part> <tp:taxon-name-part taxon-name-part-type="species">sedecimoculata</tp:taxon-name-part></tp:taxon-name></italic> Salmon, 1943). Particularly, figures of the furca are known only for <italic><tp:taxon-name><tp:taxon-name-part taxon-name-part-type="genus">Folsomia</tp:taxon-name-part> <tp:taxon-name-part taxon-name-part-type="species">sedecimoculata</tp:taxon-name-part></tp:taxon-name></italic> and <italic><tp:taxon-name><tp:taxon-name-part taxon-name-part-type="genus">Folsomia</tp:taxon-name-part> <tp:taxon-name-part taxon-name-part-type="species">pusilla</tp:taxon-name-part></tp:taxon-name></italic>. Both species show a more common structure of the dens (typical of the genus), which is slender and continuously narrowed, unlike in <italic><tp:taxon-name><tp:taxon-name-part taxon-name-part-type="genus">Folsomia</tp:taxon-name-part> <tp:taxon-name-part taxon-name-part-type="species">minorae</tp:taxon-name-part></tp:taxon-name></italic> sp. n. Clavate tibiotarsal hairs were not figured or mentioned in descriptions of New Zealand forms (present in the new species) . A comparison between <italic><tp:taxon-name><tp:taxon-name-part taxon-name-part-type="genus">Folsomia</tp:taxon-name-part> <tp:taxon-name-part taxon-name-part-type="species">minorae</tp:taxon-name-part></tp:taxon-name></italic> sp. n. and <italic><tp:taxon-name><tp:taxon-name-part taxon-name-part-type="genus">Cryptopygus</tp:taxon-name-part></tp:taxon-name></italic> <italic>s.s.</italic> is given below.</p><p>Differentiating characters of the new species are: five ocelli, unique subapical organite of Ant.IV, clavate tibiotarsal hairs, presence of outer teeth on claws, stout dens with few chaetae, and a very large mucro. Well differentiated ‘3+2’ sensillary pattern of s-chaetae on Abd.V is also characteristic (see below). Three long and slender dorsal s-chaetae of Abd.V are found in species of several groups of <italic><tp:taxon-name><tp:taxon-name-part taxon-name-part-type="genus">Folsomia</tp:taxon-name-part></tp:taxon-name></italic> of the Holarctic (i.e. <italic><tp:taxon-name><tp:taxon-name-part taxon-name-part-type="genus">Folsomia</tp:taxon-name-part> <tp:taxon-name-part taxon-name-part-type="species">penicula</tp:taxon-name-part></tp:taxon-name></italic> Bagnall, 1939, <italic><tp:taxon-name><tp:taxon-name-part taxon-name-part-type="genus">Folsomia</tp:taxon-name-part> <tp:taxon-name-part taxon-name-part-type="species">quadrioculata</tp:taxon-name-part></tp:taxon-name></italic> (Tullberg, 1871) and <italic><tp:taxon-name><tp:taxon-name-part taxon-name-part-type="genus">Folsomia</tp:taxon-name-part> <tp:taxon-name-part taxon-name-part-type="species">sensibilis</tp:taxon-name-part></tp:taxon-name></italic> Kseneman, 1936), which belong to either ‘3+2’ or ‘3+1+1’ patterns.</p></tp:treatment-sec><tp:treatment-sec sec-type="distribution" id="SECID0ESIAE"><title>Distribution and ecology.</title><p>
              <italic><tp:taxon-name><tp:taxon-name-part taxon-name-part-type="genus">Folsomia</tp:taxon-name-part> <tp:taxon-name-part taxon-name-part-type="species">minorae</tp:taxon-name-part></tp:taxon-name></italic> sp. n. is known from three localities in South Island, New Zealand. It is probably a species restricted to mountainous areas.</p><fig id="F1" position="float" orientation="portrait"><label>Figures 1–6.</label><caption><p>
          <italic><tp:taxon-name><tp:taxon-name-part taxon-name-part-type="genus">Folsomia</tp:taxon-name-part> <tp:taxon-name-part taxon-name-part-type="species">minorae</tp:taxon-name-part></tp:taxon-name></italic> sp. n. <bold>1</bold> habitus <bold>2</bold> macrochaetae and s and ms-chaetae on body <bold>3</bold> anterior part of head <bold>4</bold> distal part of Leg III <bold>5–6</bold> furca, anterior (<bold>5</bold>) and lateral (<bold>6</bold>) view. Scale bar 0.3 mm in <bold>1</bold>; 0.15 mm in <bold>2</bold>, 0.03 mm in others.</p></caption><graphic xmlns:xlink="http://www.w3.org/1999/xlink" xlink:href="zookeys-658-131-g001.jpg" position="float" orientation="portrait" xlink:type="simple" id="oo_124544.jpg"/></fig><fig id="F2" position="float" orientation="portrait"><label>Figures 7–13.</label><caption><p>
          <italic><tp:taxon-name><tp:taxon-name-part taxon-name-part-type="genus">Folsomia</tp:taxon-name-part> <tp:taxon-name-part taxon-name-part-type="species">minorae</tp:taxon-name-part></tp:taxon-name></italic> sp. n. (<bold>7–12</bold>) and <italic><tp:taxon-name><tp:taxon-name-part taxon-name-part-type="genus">Folsomia</tp:taxon-name-part> <tp:taxon-name-part taxon-name-part-type="species">australica</tp:taxon-name-part></tp:taxon-name></italic> sp. n. (<bold>13</bold>) <bold>7</bold> apex of Ant.IV, lateral view <bold>8</bold> chaetotaxy of posterior part of Abd.IV, Abd.V and VI <bold>9</bold> furca, tenaculum, and furcal subcoxae, posterior view <bold>10–11</bold> apical part of Leg II (<bold>10</bold>) and III (<bold>11</bold>) <bold>12–13</bold> s-patterns chaetae of Abd.IV–V (lateral s of Abd.IV not shown). org—organite, sms—subapical ms, pin—pin-chaeta. Scal bar 0.1 mm in <bold>8</bold>, 0.03 mm in <bold>9</bold>, others, 0.01 mm.</p></caption><graphic xmlns:xlink="http://www.w3.org/1999/xlink" xlink:href="zookeys-658-131-g002.jpg" position="float" orientation="portrait" xlink:type="simple" id="oo_124545.jpg"/></fig></tp:treatment-sec><ref-list><ref id="B9"><mixed-citation xmlns:xlink="http://www.w3.org/1999/xlink" xlink:type="simple">
          <person-group><name name-style="western"><surname>Fjellberg</surname><given-names>A</given-names></name></person-group> (<year>2007</year>) <article-title>The <tp:taxon-name><tp:taxon-name-part taxon-name-part-type="order">Collembola</tp:taxon-name-part></tp:taxon-name> of Fennoscandia and Denmark. Part II: <tp:taxon-name><tp:taxon-name-part taxon-name-part-type="suborder">Entomobryomorpha</tp:taxon-name-part></tp:taxon-name> and <tp:taxon-name><tp:taxon-name-part taxon-name-part-type="suborder">Symphypleona</tp:taxon-name-part></tp:taxon-name>.</article-title> <source>Fauna Entomologica Scandinavica</source> <volume>42</volume>: <fpage>1</fpage>–<lpage>264</lpage>. <ext-link xlink:type="simple" ext-link-type="doi" xlink:href="10.1163/ej.9789004157705.i-265">https://doi.org/10.1163/ej.9789004157705.i-265</ext-link></mixed-citation></ref><ref id="B10"><mixed-citation xmlns:xlink="http://www.w3.org/1999/xlink" xlink:type="simple">
          <person-group><name name-style="western"><surname>Greenslade</surname><given-names>P</given-names></name></person-group> (<year>1994</year>) <article-title><tp:taxon-name><tp:taxon-name-part taxon-name-part-type="order">Collembola</tp:taxon-name-part></tp:taxon-name>.</article-title> In: <person-group><name name-style="western"><surname>Houston</surname><given-names>WWK</given-names></name></person-group> (<role>Ed.</role>) <issue-title>Zoological catalogue of Australia.</issue-title> <source>Volume 22. <tp:taxon-name><tp:taxon-name-part taxon-name-part-type="order">Protura</tp:taxon-name-part></tp:taxon-name>, <tp:taxon-name><tp:taxon-name-part taxon-name-part-type="order">Collembola</tp:taxon-name-part></tp:taxon-name>, <tp:taxon-name><tp:taxon-name-part taxon-name-part-type="order">Diplura</tp:taxon-name-part></tp:taxon-name>. CSIRO, Melbourne</source>, <fpage>19</fpage>–<lpage>138</lpage>.</mixed-citation></ref><ref id="B12"><mixed-citation xmlns:xlink="http://www.w3.org/1999/xlink" xlink:type="simple">
          <person-group><name name-style="western"><surname>Greenslade</surname><given-names>P</given-names></name></person-group> (<year>2012</year>) <article-title><tp:taxon-name><tp:taxon-name-part taxon-name-part-type="order">Collembola</tp:taxon-name-part></tp:taxon-name>.</article-title> In: <person-group><name name-style="western"><surname>Gordon</surname><given-names>DP</given-names></name></person-group> (<role>Ed.</role>) <issue-title>The New Zealand inventory of biodiversity: a species 2000 symposium review.</issue-title> <source>Volume 1, <tp:taxon-name><tp:taxon-name-part taxon-name-part-type="kingdom">Animalia</tp:taxon-name-part></tp:taxon-name>. Canterbury University Press, Christchurch</source>, <fpage>237</fpage>–<lpage>243</lpage>.</mixed-citation></ref></ref-list></tp:taxon-treatment>
