# Supplementary material for: Taxonomy of the Cryptopygus complex. II. Affinity of austral Cryptopygus s.s. and Folsomia, with the description of two new Folsomia species (Collembola, Isotomidae)
Source: Zookeys. 2017 Feb 28;(658):131–46. doi: 10.3897/zookeys.658.11227 (PMC5396566; doi:10.3897/zookeys.658.11227)
Supplement: XML Treatment for Folsomia australica [file zookeys.658.11227-treatment2.xml]

<!DOCTYPE tp:taxon-treatment
  PUBLIC "-//TaxonX//DTD Taxonomic Treatment Publishing DTD v0 20100105//EN" "tax-treatment-NSO.dtd">
<tp:taxon-treatment xmlns:tp="http://www.plazi.org/taxpub"><tp:treatment-meta><kwd-group><label>Taxon classification</label><kwd><named-content content-type="kingdom">Animalia</named-content></kwd><kwd><named-content content-type="order">Entomobryomorpha</named-content></kwd><kwd><named-content content-type="family">Isotomidae</named-content></kwd></kwd-group><mixed-citation publication-type="journal"><person-group><name><surname>Potapov</surname><given-names>Mikhail</given-names></name><name><surname>Janion-Scheepers</surname><given-names>Charlene</given-names></name><name><surname>Deharveng</surname><given-names>Louis</given-names></name></person-group><article-title>Taxonomy of the <italic><tp:taxon-name><tp:taxon-name-part taxon-name-part-type="genus">Cryptopygus</tp:taxon-name-part></tp:taxon-name></italic> complex. II. Affinity of austral <italic><tp:taxon-name><tp:taxon-name-part taxon-name-part-type="genus">Cryptopygus</tp:taxon-name-part></tp:taxon-name></italic> s.s. and <italic><tp:taxon-name><tp:taxon-name-part taxon-name-part-type="genus">Folsomia</tp:taxon-name-part></tp:taxon-name></italic>, with the description of two new <italic><tp:taxon-name><tp:taxon-name-part taxon-name-part-type="genus">Folsomia</tp:taxon-name-part></tp:taxon-name></italic> species (<tp:taxon-name><tp:taxon-name-part taxon-name-part-type="order">Collembola</tp:taxon-name-part></tp:taxon-name>, <tp:taxon-name><tp:taxon-name-part taxon-name-part-type="family">Isotomidae</tp:taxon-name-part></tp:taxon-name>)</article-title><source>Zookeys</source><day>28</day><month>2</month><year>2017</year><volume>2017</volume><issue>658</issue><fpage>131</fpage><lpage>146</lpage><pub-id pub-id-type="doi">10.3897/zookeys.658.11227</pub-id></mixed-citation></tp:treatment-meta><tp:nomenclature><tp:taxon-name>
              <tp:taxon-name-part taxon-name-part-type="genus">Folsomia</tp:taxon-name-part>
              <tp:taxon-name-part taxon-name-part-type="species">australica</tp:taxon-name-part>
              <object-id xmlns:xlink="http://www.w3.org/1999/xlink" content-type="zoobank" xlink:type="simple">http://zoobank.org/C9C7BCD0-5200-4701-A90A-7F2763C9A550</object-id>
            </tp:taxon-name><tp:taxon-status xmlns:xlink="http://www.w3.org/1999/xlink" xlink:type="simple">sp. n.</tp:taxon-status><xref ref-type="fig" rid="F3">Figs 14–21</xref><!--PageBreak--></tp:nomenclature><tp:treatment-sec sec-type="type material" id="SECID0ETNAE"><title>Type material.</title><p>Holotype: adult ♀. Australia, Chiltern National Park, Victoria, heathy dry forest, mostly native, <named-content xmlns:xlink="http://www.w3.org/1999/xlink" content-type="dwc:verbatimCoordinates" xlink:type="simple"><named-content content-type="geo-json" specific-use="{&#34;type&#34;:&#34;Point&#34;,&#34;coordinates&#34;:[146.605556,-36.131389]}" id="NCID0E3NAE" xlink:type="simple">36°7'53"S, 146°36'20"E</named-content></named-content>, 12.iv.2015, M. Lythe leg. Four paratypes, one adult ♀, one adult ♂and two sub-adult ♀♀ of the same size as adults. Holotype and two paratypes in <abbrev xmlns:xlink="http://www.w3.org/1999/xlink" content-type="institution" xlink:title="South Australian Museum, Adelaide" id="ABBRID0EBOAE" xlink:type="simple">SAMA</abbrev>, two paratypes in <abbrev xmlns:xlink="http://www.w3.org/1999/xlink" content-type="institution" xlink:title="Moscow State Pedagogical University, Russia" id="ABBRID0EGOAE" xlink:type="simple">MSPU</abbrev>.</p></tp:treatment-sec><tp:treatment-sec sec-type="material" id="SECID0ELOAE"><title>Other material.</title><p>10 specimens in ethanol (<abbrev xmlns:xlink="http://www.w3.org/1999/xlink" content-type="institution" xlink:title="South Australian Museum, Adelaide" id="ABBRID0EROAE" xlink:type="simple">SAMA</abbrev>). Australia, Victoria, Mt Pilot National Park, <named-content xmlns:xlink="http://www.w3.org/1999/xlink" content-type="dwc:verbatimCoordinates" xlink:type="simple"><named-content content-type="geo-json" specific-use="{&#34;type&#34;:&#34;Point&#34;,&#34;coordinates&#34;:[146.554444,-36.312500]}" id="NCID0EZOAE" xlink:type="simple">36°18'45"S, 146°33'16"E</named-content></named-content>. 20.vii.2015, M. Lythe leg.</p></tp:treatment-sec><tp:treatment-sec sec-type="diagnosis" id="SECID0E5OAE"><title>Diagnosis.</title><p>
              <italic><tp:taxon-name><tp:taxon-name-part taxon-name-part-type="genus">Folsomia</tp:taxon-name-part></tp:taxon-name></italic> species with 1+1 ocelli; chaetotaxy of dens 12/6; tridentate mucro; 2 lateral s-chaetae on Abd.V clearly longer than 3 dorsal ones; 2+2 chaetae on anterior side of manubrium.</p></tp:treatment-sec><tp:treatment-sec sec-type="description" id="SECID0ELPAE"><title>Description.</title><p>Body size from 0.60 (adult male) to 0.75 mm (one of sub-adult females). White, with one black ocellus on each side of the head (Fig. <xref ref-type="fig" rid="F3">21</xref>). Body of normal shape for the genus. Abd IV, V and VI clearly fused dorsally, Abd.IV and III well separated. Cuticle “smooth”, with fine orthogonal granulation, granules much smaller than chaetae bases. Ocelli 1+1, well-marked only by pigmentation, cuticular cornea weak. PAO wide, constricted, smaller (ca. 0.8) than width of Ant I, about 1.5 as long as inner unguis length (Fig. <xref ref-type="fig" rid="F3">21</xref>). Maxillary outer lobe with four sublobal hairs, maxillary palp bifurcate. Labral formula as 4/5,5,4. Labium with five papillae (A–E), ‘guard’ e7 present (whole number of ‘guards’ hard to estimate), with three proximal, <!--PageBreak-->four basomedian, and five basolateral chaetae. Ventral side of head with 4+4 postlabial chaetae. Ant.I with three ventral s-chaetae (s) and two small basal ms-chaetae (bms), dorsal and ventral, Ant.II with three bms and one latero-distal s. Ant.III with one bms and with five distal s (including one lateral), without additional s-chaetae. Ant.IV <!--PageBreak-->with several tubular s-chaetae. Subapical organite large and roundish, set together with subapical ms, as common for family (Fig. <xref ref-type="fig" rid="F3">19</xref>). S-chaetae formula 4,3/2,2,2,3,5 (s) and 1,0/0,0,0 (ms). Tergal s-chaetae shorter than common chaetae. Medial s-chaetae on Th.II–Abd.III in mid-tergal position, on Abd.I–III between Mac1 and Mac2. Abd.V with five s-chaetae with three dorsal ones (al, accp1, accp2), almost as long as common chaetae, and two lateral long, macrochaetae-like (‘3+2’ pattern) (Figs <xref ref-type="fig" rid="F3">14</xref>–<xref ref-type="fig" rid="F3">15</xref>). Two lateral s-chaetae often slightly thickened on proximal 2/3 that makes them more distinct. Macrochaetae smooth, 1,1/3,3,3 in number, medial ones on Abd.V shorter than dens (0.6–0.8) and 2.6–3.0 times longer than mucro. Foil chaetae at the tip of abdomen absent. Axial chaetotaxy of Th.II–Abd.III as 9–10,6–8/4–5,4–5,4. Th.III with 1+1 ventral chaetae. Unguis without teeth (Fig. <xref ref-type="fig" rid="F3">20</xref>). Empodial appendage about 0.6 as long as U3. Upper and lower subcoxae of Leg I, II, III with 1,1; 3,6; 5–6,6–7 chaetae. Tibiotarsi without additional chaetae on Leg I and II (21 chaetae), and with several additional chaetae on Leg III. Tibiotarsal tenent chaetae pointed, shorter than U3 (0.8–1.0). VT with 3+3 laterodistal and five posterior chaetae, of which four in transversal row, anteriorly without chaetae. Tenaculum with 4+4 teeth and a chaeta. Anterior furcal subcoxae with 8–12, posterior one with five chaetae. Anterior side of manubrium with two pair of chaetae, 2+2 (rarely 1+2) (Figs <xref ref-type="fig" rid="F3">16</xref>, <xref ref-type="fig" rid="F3">17</xref>). Posterior side of manubrium with 3+3 laterobasal, 6-7+6-7 on main part, without apical and lateral chaetae (Fig. <xref ref-type="fig" rid="F3">18</xref>) (shown in the only variant seen). Dens slender, with 12 anterior chaetae arranged as 1,1,2,3,2,3 (Figs <xref ref-type="fig" rid="F3">16</xref>, <xref ref-type="fig" rid="F3">17</xref>). Posterior side of dens with few distinct crenulations at the middle, four chaetae on proximal half and two medially. Mucro tridentate. Ratio of manubrium : dens : mucro = 2.9–3.4 : 3.6–4.2 : 1.</p></tp:treatment-sec><tp:treatment-sec sec-type="etymology" id="SECID0EBRAE"><title>Etymology.</title><p>The name is given after the geographical distribution of the new species.</p></tp:treatment-sec><tp:treatment-sec sec-type="discussion" id="SECID0EGRAE"><title>Discussion.</title><p>
              <italic><tp:taxon-name><tp:taxon-name-part taxon-name-part-type="genus">Folsomia</tp:taxon-name-part> <tp:taxon-name-part taxon-name-part-type="species">australica</tp:taxon-name-part></tp:taxon-name></italic> sp. n. resembles the only other native Australian species of the genus, i.e. <italic><tp:taxon-name><tp:taxon-name-part taxon-name-part-type="genus">Folsomia</tp:taxon-name-part> <tp:taxon-name-part taxon-name-part-type="species">loftyensis</tp:taxon-name-part></tp:taxon-name></italic> (Womersley, 1934) (after the redescription of <xref ref-type="bibr" rid="B22">Potapov and Greenslade 2010</xref>) by chaetotaxy of dens 12/6, tridentate mucro, 1+1 ocelli, ms-formula of body 10/000, differentiation of s-chaetae on Abd.V, and other characters. It differs in having 2+2 chaetae (vs. 4–5+4–5 in <italic><tp:taxon-name><tp:taxon-name-part taxon-name-part-type="genus">Folsomia</tp:taxon-name-part> <tp:taxon-name-part taxon-name-part-type="species">loftyensis</tp:taxon-name-part></tp:taxon-name></italic>) on the anterior side of manubrium. Juvenile specimens of the two species are probably hard to distinguish. The new species was recorded by <xref ref-type="bibr" rid="B22">Potapov and Greenslade (2010)</xref> as “<tp:taxon-name><tp:taxon-name-part taxon-name-part-type="genus">Folsomia</tp:taxon-name-part> <tp:taxon-name-part taxon-name-part-type="uncertainty-rank">sp. aff.</tp:taxon-name-part> <tp:taxon-name-part taxon-name-part-type="species">loftyensis</tp:taxon-name-part></tp:taxon-name>”. <italic><tp:taxon-name><tp:taxon-name-part taxon-name-part-type="genus">Folsomia</tp:taxon-name-part> <tp:taxon-name-part taxon-name-part-type="species">australica</tp:taxon-name-part></tp:taxon-name></italic> sp. n. and <italic><tp:taxon-name><tp:taxon-name-part taxon-name-part-type="genus">Folsomia</tp:taxon-name-part> <tp:taxon-name-part taxon-name-part-type="species">minorae</tp:taxon-name-part></tp:taxon-name></italic> sp. n. are dissimilar indicating that the “austral “ members of the genus <italic><tp:taxon-name><tp:taxon-name-part taxon-name-part-type="genus">Folsomia</tp:taxon-name-part></tp:taxon-name></italic> can also be heterogeneous, as in the Northern Hemisphere.</p><p>Morphological features of the furca of <italic><tp:taxon-name><tp:taxon-name-part taxon-name-part-type="genus">Folsomia</tp:taxon-name-part> <tp:taxon-name-part taxon-name-part-type="species">australica</tp:taxon-name-part></tp:taxon-name></italic> and <italic><tp:taxon-name><tp:taxon-name-part taxon-name-part-type="genus">Folsomia</tp:taxon-name-part> <tp:taxon-name-part taxon-name-part-type="species">loftyensis</tp:taxon-name-part></tp:taxon-name></italic>, especially the tridentate mucro, are shared with several species of <italic><tp:taxon-name><tp:taxon-name-part taxon-name-part-type="genus">Cryptopygus</tp:taxon-name-part></tp:taxon-name>: <tp:taxon-name><tp:taxon-name-part taxon-name-part-type="genus">Cryptopygus</tp:taxon-name-part> <tp:taxon-name-part taxon-name-part-type="species">tricuspis</tp:taxon-name-part></tp:taxon-name></italic> Enderlein, 1909 (sub-Antarctic), <italic><tp:taxon-name><tp:taxon-name-part taxon-name-part-type="genus">Cryptopygus</tp:taxon-name-part> <tp:taxon-name-part taxon-name-part-type="species">insignis</tp:taxon-name-part></tp:taxon-name></italic> Massoud and Rapoport, 1968 (South America), <italic><tp:taxon-name><tp:taxon-name-part taxon-name-part-type="genus">Cryptopygus</tp:taxon-name-part> <tp:taxon-name-part taxon-name-part-type="species">patagonicus</tp:taxon-name-part></tp:taxon-name></italic> Izarra, 1972 (South America), and three unnamed species from South Africa (<italic><tp:taxon-name><tp:taxon-name-part taxon-name-part-type="genus">Cryptopygus</tp:taxon-name-part></tp:taxon-name></italic> sp. 5, <italic><tp:taxon-name><tp:taxon-name-part taxon-name-part-type="genus">Cryptopygus</tp:taxon-name-part></tp:taxon-name></italic> sp. 6, and <italic><tp:taxon-name><tp:taxon-name-part taxon-name-part-type="genus">Cryptopygus</tp:taxon-name-part></tp:taxon-name></italic> sp. 7, see below). These species probably represent another group of <italic><tp:taxon-name><tp:taxon-name-part taxon-name-part-type="genus">Cryptopygus</tp:taxon-name-part></tp:taxon-name></italic> <italic>s.s.</italic>, dissimilar to <italic><tp:taxon-name><tp:taxon-name-part taxon-name-part-type="genus">Cryptopygus</tp:taxon-name-part> <tp:taxon-name-part taxon-name-part-type="species">antarcticus</tp:taxon-name-part></tp:taxon-name></italic>, which could be ancestral to the “Australian” species of <tp:taxon-name><tp:taxon-name-part taxon-name-part-type="genus">Folsomia</tp:taxon-name-part></tp:taxon-name>.</p></tp:treatment-sec><tp:treatment-sec sec-type="distribution" id="SECID0ENXAE"><title>Distribution.</title><p>
              <italic><tp:taxon-name><tp:taxon-name-part taxon-name-part-type="genus">Folsomia</tp:taxon-name-part> <tp:taxon-name-part taxon-name-part-type="species">australica</tp:taxon-name-part></tp:taxon-name></italic> sp. n. is known from two localities in south-eastern part of Australia (Victoria and New South Wales).</p><fig id="F3" position="float" orientation="portrait"><label>Figures 14–21.</label><caption><p>
          <italic><tp:taxon-name><tp:taxon-name-part taxon-name-part-type="genus">Folsomia</tp:taxon-name-part> <tp:taxon-name-part taxon-name-part-type="species">australica</tp:taxon-name-part></tp:taxon-name></italic> sp. n. <bold>14–15</bold> chaetotaxy of posterior part of abdomen, lateral (<bold>14</bold>) and dorsal (<bold>15</bold>) views <bold>16–17</bold> furca, lateral (<bold>16</bold>) and anterior (<bold>17</bold>) view <bold>18</bold> manubrium, posterior view <bold>19</bold> apex of Ant.IV, dorsal view, left antenna <bold>20</bold> distal part of Leg III <bold>21</bold> ocellus and PAO. org—organite, sms—subapical ms. Scale bar 0.05 mm in <bold>14, 15</bold>, others, 0.01 mm.</p></caption><graphic xmlns:xlink="http://www.w3.org/1999/xlink" xlink:href="zookeys-658-131-g003.jpg" position="float" orientation="portrait" xlink:type="simple" id="oo_124546.jpg"/></fig><!--PageBreak--></tp:treatment-sec><ref-list><ref id="B22"><mixed-citation xmlns:xlink="http://www.w3.org/1999/xlink" xlink:type="simple">
          <person-group><name name-style="western"><surname>Potapov</surname><given-names>MB</given-names></name><name name-style="western"><surname>Greenslade</surname><given-names>P</given-names></name></person-group> (<year>2010</year>) <article-title>Redescription of <italic><tp:taxon-name><tp:taxon-name-part taxon-name-part-type="genus">Folsomia</tp:taxon-name-part> <tp:taxon-name-part taxon-name-part-type="species">loftyensis</tp:taxon-name-part></tp:taxon-name></italic> Womersley with notes on the sensillary arrangement of the genital segment in the genus (<tp:taxon-name><tp:taxon-name-part taxon-name-part-type="order">Collembola</tp:taxon-name-part></tp:taxon-name>: <tp:taxon-name><tp:taxon-name-part taxon-name-part-type="family">Isotomidae</tp:taxon-name-part></tp:taxon-name>).</article-title> <source>Zoologischer Anzeiger</source> <volume>249</volume>: <fpage>13</fpage>–<lpage>20</lpage>. <ext-link xlink:type="simple" ext-link-type="doi" xlink:href="10.1016/j.jcz.2010.01.004">https://doi.org/10.1016/j.jcz.2010.01.004</ext-link></mixed-citation></ref></ref-list></tp:taxon-treatment>
